# Supplementary material for: Supramolecular Self-Assembled Nanostructures Derived from Amplified Structural Isomerism of Zn(II)−Sn(IV)−Zn(II) Porphyrin Triads and Their Visible Light Photocatalytic Degradation of Pollutants
Source: Nanomaterials (Basel). 2024 Jun 27;14(13):1104. doi: 10.3390/nano14131104 (PMC11243107; doi:10.3390/nano14131104)
Supplement: Supplementary file 1 [file nanomaterials-14-01104-s001.zip]

Archive with 1 entries (1 files):
- nanomaterials-3052135-supplementary.pdf
